# Supplementary material for: Anion-Enriched Interfacial Chemistry Enabled by Effective Ion Transport Channels for Stable Lithium Metal Batteries
Source: Materials (Basel). 2025 May 22;18(11):2415. doi: 10.3390/ma18112415 (PMC12156884; doi:10.3390/ma18112415)
Supplement: Supplementary file 1 [file materials-18-02415-s001.zip]

Archive with 1 entries (1 files):
- materials-3640152-supplementary.pdf
